# Supplementary material for: The Exploitation of a Hempseed Byproduct to Produce Flavorings and Healthy Food Ingredients by a Fermentation Process
Source: Microorganisms. 2021 Nov 23;9(12):2418. doi: 10.3390/microorganisms9122418 (PMC8707447; doi:10.3390/microorganisms9122418)
Supplement: Supplementary file 1 [file microorganisms-09-02418-s001.zip]

Archive with 1 entries (1 files):
- microorganisms-1458426-supplementary.pdf
